# Supplementary material for: Potential Prognostic Relevance of Left-Ventricular Global Longitudinal Strain and of the Summation of the Mitral and Tricuspid Regurgitation Volume in Patients with Non-Ischemic Dilated Cardiomyopathy
Source: J Cardiovasc Dev Dis. 2023 Sep 27;10(10):410. doi: 10.3390/jcdd10100410 (PMC10606992; doi:10.3390/jcdd10100410)
Supplement: Supplementary file 1 [file jcdd-10-00410-s001.zip]

Archive with 1 entries (1 files):
- jcdd-2474954-supplementary.pdf
